# Supplementary material for: Targeting mitochondrial dysfunction in amyotrophic lateral sclerosis: a systematic review and meta-analysis
Source: Brain Commun. 2019 Aug 6;1(1):fcz009. doi: 10.1093/braincomms/fcz009 (PMC7056361; doi:10.1093/braincomms/fcz009)
Supplement: fcz009_Supplementary_Data [file fcz009_supplementary_data.zip]

Archive with 11 entries (11 files):
- BRAINCOM-2019-020_Manuscript_Original_submission.pdf
- BRAINCOM-2019-020_Manuscript_Revision_1.pdf
- BRAINCOM-2019-020_Manuscript_Revision_2.pdf
- BRAINCOM-2019-020_Response_to_Reviewers_Comments_Original_submission.pdf
- BRAINCOM-2019-020_Response_to_Reviewers_Comments_Revision_1.pdf
- Supplementary Figure 1.tif
- Supplementary Files - Legends.docx
- Supplementary Table 1.xlsx
- BRAINCOM-2019-020_Decision_Original_submission.pdf
- BRAINCOM-2019-020_Decision_revision_1.pdf
- BRAINCOM-2019-020_Decision_revision_2.pdf
