# Supplementary material for: Targeting mitochondrial dysfunction in amyotrophic lateral sclerosis: a systematic review and meta-analysis
Source: Brain Commun. 2019 Aug 6;1(1):fcz009. doi: 10.1093/braincomms/fcz009 (PMC7056361; doi:10.1093/braincomms/fcz009)
Supplement: fcz009_Supplementary_Data [file fcz009_supplementary_data.zip › Supplementary Table 1.xlsx]

## Sheet: Sheet1
Author	Title	Year	Survival				Timing of Intervention	Efficacy	Quality Score	Putative pathway	Name of pathway	Treatment	Target	Name of drug	Copy number of SOD1 mouse model
			N = Rx group	Survival in Rx group	N = Control group	Survival in Control group
K. S. Coughlan	Preconditioning with latrepirdine, an adenosine 5'-monophosphate-activated protein kinase activator, delays amyotrophic lateral sclerosis progression in SOD1<sup>G93A</sup> mice	2015	24	169	22	160	1	Y	5	MT	Preconditioned activated AMPK pathway	PIP	CWD	latrepirdine	Not stated
K. S. Coughlan	A high-fat jelly diet restores bioenergetic balance and extends lifespan in the presence of motor dysfunction and lumbar spinal cord motor neuron loss in TDP-43A315T mutant C57BL6/J mice	2016	15	145	14	100	1	Y	5	MT	Delayed AMPK activation and consequent decreased ACC phosphorylation	PO	CWD	high-fat jelly diet	Not applicable TDP-43 mouse model
Z. Zhao	A ketogenic diet as a potential novel therapeutic intervention in amyotrophic lateral sclerosis	2006	6	109	5	104	1	Y	5	MT; ETC	ATP generation, boost ETC activity	PO	CWD	ketogenic diet, D-beta-3 hydroxybutyrate	Not stated
E. Morita	A novel cell transplantation protocol and its application to an ALS mouse model	2008	17	168	11	168	1	Y	3	MT	Trophic factors	CTS	CWD	Mesenchymal stem cells and olfactory ensheathing cells	High copy number
			18	161	11	150	1	N	3
D. J. Lange	A therapeutic trial of gangliosides and thymosin in the Wobbler mouse model of motor neuron disease	1983	5	140	5	140	1	N	2	MT; AI	Fat metabolism; complement	PO	CWD	Ganglioside	Not applicable - Wobbler mouse model
K. Kim	AM1241, a cannabinoid CB2 receptor selective compound, delays disease progression in a mouse model of amyotrophic lateral sclerosis	2006	9	134	9	129	1	N	3	AO; EX	CB2 receptor	PIP	CWD	AM1241	Not stated
			7	123	7	122	1	N	3
Y. Sagot	An orally active anti-apoptotic molecule (CGP 3466B) preserves mitochondria and enhances survival in an animal model of motoneuron disease	2001	12	64	22	42	2	Y	3	AA	mitochondrial integrity; GAPDH mediated apoptotic pathway	PO	MT	CGP 3466B	Not applicable - pmn model
K. W. Hsueh	Autophagic down-regulation in motor neurons remarkably prolongs the survival of ALS mice	2016	8	202	8	125	1	Y	5	AA; MD; MT	Autophagy, mTOR, reduced morphological disruption of mitochondria	PO	CWD	n-butylidenephthalide	Not stated
F. Jiang	Beneficial effect of ginseng root in SOD-1 (G93A) transgenic mice	2000	12	143	13	130	1	Y	2	AO	Anti-oxidant activity - not specified	PO	CWD	ginseng root (Panax quinquefolium)	Not stated
K. Tanaka	Bromocriptine methylate suppresses glial inflammation and moderates disease progression in a mouse model of amyotrophic lateral sclerosis	2011	38	150	31	165	3	Y	4	AA; AO	upregulate endogenous neuronal apoptosis inhibitory protein leading to upregulation of anti-oxidative stress genes, activating transcription factor 3 and heme oxygenase-1, and the generation of a glutathione	PIP	CWD	bromocriptine	Not applicable - Not G93A SOD1 model
R. Katsumata	c-Abl inhibition delays motor neuron degeneration in the G93A mouse, an animal model of amyotrophic lateral sclerosis	2012	28	142	28	135	1	Y	4	AA	c-Abl inhibition	PO	CWD	dasatinib	Not stated
C. V. Fontanilla	Caffeic acid phenethyl ester extends survival of a mouse model of amyotrophic lateral sclerosis	2012	39	137	33	124	3	Y	4	AO; AA; AI	Reduced phosphorylation of p38 MAPK	PO	CWD	caffeic acid phenethyl ester	Not stated
B. P. Patel	Caloric restriction shortens lifespan through an increase in lipid peroxidation, inflammation and apoptosis in the G93A mouse, an animal model of ALS	2010	10	118	7	130	1	Y	4	AO,AI, AA, MT, ETC	CR increases lipid peroxidation, inflammation and apoptosis, while decreasing mitochondrial bioenergetic efficiency, protein oxidation and stress response	PO	CWD	caloric restriction	Not stated
			21	120	16	134	1	Y	4
W. Zhao	Caprylic triglyceride as a novel therapeutic approach to effectively improve the performance and attenuate the symptoms due to the motor neuron loss in ALS disease	2012	11	135	11	129	1	N	4	MT; ETC	provide alternative energy source, boost ETC, increases basal and maximal mitochondrial oxygen consumption	PO	CWD	Caprylic triglyceride	Not stated
M. Kiaei	Celastrol blocks neuronal cell death and extends life in transgenic mouse model of amyotrophic lateral sclerosis	2005	10	144	10	126	1	Y	4	AO; AI	Increased HSPs e.g. HSP70, reduces iNOS, TNF-a	U	CWD	Celastrol	Not stated
K. M. Bruce	Chemotherapy delays progression of motor neuron disease in the SOD1 G93A transgenic mouse	2004	6	134	4	119	1	Y	4	AI	inhibition of gliosis	PIP	CWD	vincristine	Not stated
A. Gill	Chronic lithium dosing in a sibling-matched, gender balanced, investigator-blinded trial using a standard mouse model of familial ALS provides no therapeutic benefit	2009	28	123	27	127	1	N	5	AA; MD	"markers of apoptosis and mitochondrial dysfunction" - not specified	PO	CWD	Lithium	High copy number
S. Apolloni	Clemastine Confers Neuroprotection and Induces an Anti-Inflammatory Phenotype in SOD1(G93A) Mouse Model of Amyotrophic Lateral Sclerosis	2016	16	171	12	164	1	Y	6	AI; AO	modifies NADPH oxidase 2 levels	PIP	CWD	clemastine	Not stated
H. S. Jin	Concurrent administration of Neu2000 and lithium produces marked improvement of motor neuron survival, motor function, and mortality in a mouse model of amyotrophic lateral sclerosis	2007	13	145	13	124	1	Y	2	AO; AA	Neu blocked the increase in reactive oxygen species (Mitotracker ROS) and lithium blocked Fas-mediated apoptosis	PO	CWD	2-hydroxy-5-(2,3,5,6-tetrafluoro-4-trifluoromethyl-benzylamino)-benzoic acid (Neu2000) AND lithium carbonate	High copy number
D. Cacabelos	Dietary Lipid Unsaturation Influences Survival and Oxidative Modifications of an Amyotrophic Lateral Sclerosis Model in a Gender-Specific Manner	2014	28	133	13	133	1	N	8	AO	increased mitochondrial DNA oxidation	PO	CWD	high polyunsaturated fatty acid content	Not stated
			22	127	12	127	1	N	8
Y. Zhang	Treatment with Hydrogen-Rich Saline Delays Disease Progression in a Mouse Model of Amyotrophic Lateral Sclerosis	2016	15	145	15	135	1	Y	6	AO; ETC	inhibited the release of mitochondrial apoptogenic factors and the subsequent activation of downstream caspase-3, reduced ROS formation, boost ETC marked by restored activities of Complex I and IV, increased ATP	PIP	CWD	Hydrogen-Rich Saline	Not stated
D. T. Hwee	Fast skeletal muscle troponin activator tirasemtiv increases muscle function and performance in the B6SJL-SOD1G93A ALS mouse model	2014	81	118	81	115	2	Y	7	CB; MT	sensitises the sarcomere to calcium	PIV	CWD	Tirasemtiv	Not stated
M. Takata	Fasudil, a rho kinase inhibitor, limits motor neuron loss in experimental models of amyotrophic lateral sclerosis	2013	12	130	15	122	1	Y	4	AO	rho kinase inhibitor	PO	CWD	Fasudil	High copy number
S. Saenger	Functional improvement in mouse models of familial amyotrophic lateral sclerosis by PEGylated insulin-like growth factor I treatment depends on disease severity	2012	6	323	6	297	1	Y	8	MT	Insulin-like growth factor	PSC	CWD	PEGylated insulin-like growth factor I	High copy number
C. Nicaise	Gemals, a new drug candidate, extends lifespan and improves electromyographic parameters in a rat model of amyotrophic lateral sclerosis	2008	11	241	8	212	1	Y	4	AO; AI; AA	putatively: decreasing oxidative and free radical stress, stopping the inflammatory process, inhibiting exogenous toxic factors effects and contributing to neuroprotection	PSC	CWD	Gemals combination therapy, functional polypeptides (fatty acids, free radical scavengers and amino acids linked to poly-L-lysine)	Not applicable - Rat model
T. Matsuo	Ghrelin attenuates disease progression in a mouse model of amyotrophic lateral sclerosis	2013	15	173	15	152	1	Y	2	MT; AO; AA; AI	prevents weight loss and muscle catabolism	PSC	CWD	Ghrelin	Not stated
L. J. Martin	GNX-4728, a novel small molecule drug inhibitor of mitochondrial permeability transition, is therapeutic in a mouse model of amyotrophic lateral sclerosis	2014	12	690	10	400	1	Y	4	CB; AO	inhibits mitochondrial permeability transition pore; mitochondrial calcium retention	PIV	MT	GNX-4728	Not stated
H. Q. Jiang	Guanabenz delays the onset of disease symptoms, extends lifespan, improves motor performance and attenuates motor neuron loss in the SOD1 G93A mouse model of amyotrophic lateral sclerosis	2014	15	146	15	132	1	Y	5	AA; ETC; MT	inhibitor of eukaryotic initiation factor 2α dephosphorylation, possesses anti-prion properties, attenuates ER stress by reducing BiP/Grp78, increased the protein levels of anti-apoptotic B cell lymphoma/lewkmia-2 (Bcl-2), and down-regulated the pro-apoptotic protein levels of C/EBP homologous protein (CHOP), Bcl-2-associated X protein (BAX) and cytochrome C	PIP	CWD	Guanabenz	Not stated
T. Bordet	Identification and characterization of cholest-4-en-3-one, oxime (TRO19622), a novel drug candidate for amyotrophic lateral sclerosis	2007	11	135	11	123	1	Y	4	AA; ETC	bound directly to two components of the mitochondrial permeability transition pore: the voltage-dependent anion channel and the translocator protein 18 kDa (or peripheral benzodiazepine receptor)	PO; PIV	MT	cholest-4-en-3-one, oxime (TRO19622)	Not stated
G. Kunis	Immunization with a myelin-derived antigen activates the brain's choroid plexus for recruitment of immunoregulatory cells to the CNS and attenuates disease progression in a mouse model of ALS	2015	19	158	23	146	2	Y	4	AI; MT	choroid plexus activation, and accumulation of immunoregulatory cells, and elevation of the neurotrophic factors IGF-1 and GDNF in the diseased spinal cord parenchyma	PSC	CWD	myelin-derived peptide	Not stated
F. Gubert	Intraspinal bone-marrow cell therapy at pre- and symptomatic phases in a mouse model of amyotrophic lateral sclerosis	2016	22	130	24	127	1	N	2	MT	Trophic factors	CTS	CWD	bone-marrow cell therapy	High copy number
			22	145	22	143	2	N	2
M. Keep	Intrathecal cyclosporin prolongs survival of late-stage ALS mice	2001	7	139	5	130	4	Y	4	CB; AA; AO	protection of mitochondria through inhibition of the mitochondrial permeability transition	PCNS	CWD	cyclosporin	Not stated
A. S. Wu	Iron porphyrin treatment extends survival in a transgenic animal model of amyotrophic lateral sclerosis	2003	19	134	19	128	1	N	4	AO	significant reduction in levels of malondialdehyde (a marker of lipid peroxidation), in total content of protein carbonyls (a marker of protein oxidation)	PIP	CWD	iron porphyrin (FeTCPP)	Not stated
M. Andries	Ivermectin inhibits AMPA receptor-mediated excitotoxicity in cultured motor neurons and extends the life span of a transgenic mouse model of amyotrophic lateral sclerosis	2007	11	152	32	140	1	Y	4	EX	P2X4 mediated pathway, potentiates effect of ATP on this receptor	PO	CWD	ivermectin	Not stated
A. Neymotin	Lenalidomide (Revlimid) administration at symptom onset is neuroprotective in a mouse model of amyotrophic lateral sclerosis	2009	18	143	18	130	2	Y	4	AI	reduced the expression of the proinflammatory cytokines Fas Ligand, IL-1beta, TNF-alpha and CD40 ligand	PO	CWD	Lenalidomide	Not stated
K. J. Llewellyn	Lipid-enriched diet rescues lethality and slows down progression in a murine model of VCP-associated disease	2014	5	63	5	7	1	Y	5	MT; OT	metabolic improvement, mitochondrial myopathy and also autophagy; higher mito oxidative capacity; reduced muscle lipid accumulation	PO	CWD	Lipid-enriched diet	Not applicable - VCP mouse model
F. Fornai	Lithium delays progression of amyotrophic lateral sclerosis	2008	20	144	20	110	1	Y	5	OT; MD; AI	activation of autophagy and an increase in the number of the mitochondria i.e. biogenesis in motor neurons and suppressed reactive astrogliosis. Prevents mito vacuolisation.	PIP	CWD	lithium	High copy number
J. P. Crow	Manganese porphyrin given at symptom onset markedly extends survival of ALS mice	2005	11	148	11	101	2	Y	4	AO; AI	better preservation of motor neuron architecture, less astrogliosis (glial fibrillary acidic protein), and markedly less nitrotyrosine and malondialdehyde in porphyrin-treated spinal cords relative to vehicle-treated mice	PIP	CWD	manganese porphyrin AEOL 10150 (manganese [III] tetrakis[N-N'-diethylimidazolium-2-yl]porphyrin)	Not stated
Y. Zhang	Melatonin inhibits the caspase-1/cytochrome c/caspase-3 cell death pathway, inhibits MT1 receptor loss and delays disease progression in a mouse model of amyotrophic lateral sclerosis	2013	15	144	15	137	1	Y	5	AA	inhibits the caspase-1/cytochrome c/caspase-3 cell death pathway, inhibits MT1 receptor loss	PIP	CWD	melatonin	Not stated
R. Wang	Memantine prolongs survival in an amyotrophic lateral sclerosis mouse model	2005	10	131	11	122	1	Y	3	EX	NMDA/ glutamate induced toxicity	PO	CWD	Memantine	High copy number
C. Ari	Metabolic therapy with Deanna Protocol supplementation delays disease progression and extends survival in amyotrophic lateral sclerosis (ALS) mouse model	2014	12	128	13	120	1	Y	6	MT	switching to TCA cycle intermediates and arginine-alpha-ketoglutarate as fuel	PO	CWD	Deanna protocol	Not stated
H. M. Kaneb	Metformin treatment has no beneficial effect in a dose-response survival study in the SOD1 G93A mouse model of ALS and is harmful in female mice	2011	14	128	14	123	1	N	6	AO	anti-oxidant	PO	CWD	Metformin	High copy number
			14	136	14	140	1	N	6
J. N. Audet	Methylene blue administration fails to confer neuroprotection in two amyotrophic lateral sclerosis mouse models	2011	10	141	19	141	2	N	4	AO; MD; ETC	NO synthetase inhibitor; free radical scavenger; increases autophagy	PO	CWD	Methylene blue	High copy number
S. Zhu	Minocycline inhibits cytochrome c release and delays progression of amyotrophic lateral sclerosis in mice	2002	8	136	8	127	1	Y	3	AO; AA	Caspase 1; caspase 3; iNOS inhibition; p38 mitogen-activated protein kinase inhibition; mitochondrial permeability; cytochrome c	PO	CWD	Minocycline	Not stated
E. Miquel	Modulation of astrocytic mitochondrial function by dichloroacetate improves survival and motor performance in inherited amyotrophic lateral sclerosis	2012	9	136	9	130	1	Y	5	MT; AO	Mitochondrial redox; pyruvate dehydrogenase complex stimulant	PO	MT	Dichloroacetate	Not stated
			9	139	9	124	1	Y	5
X. Zhang	MTOR-independent, autophagic enhancer trehalose prolongs motor neuron survival and ameliorates the autophagic flux defect in a mouse model of amyotrophic lateral sclerosis	2014	6	145	12	124	1	Y	6	MD	p62	PO	CWD	Trehlose	Not stated
C. Zhang	Multiple administrations of human marrow stromal cells through cerebrospinal fluid prolong survival in a transgenic mouse model of amyotrophic lateral sclerosis.[Erratum appears in Cytotherapy. 2009;11(6):807 Note: Zheng, Chen [added]]	2009	17	157	16	140	1	Y	7	MT	Trophic factors	CTU	CWD	Human marrow stromal cells	Not stated
W. Li	N-acetyl-L-tryptophan delays disease onset and extends survival in an amyotrophic lateral sclerosis transgenic mouse model	2015	30	131	30	121	3	Y	3	AA; AI	Cytochrome c; SMAC; AIF; BCL-XL; caspase 3; reduced IBA1 and GFAP	PO	CWD	N-acetyl-L-tryptophan	Not stated
Q. M. Zhou	n-butylidenephthalide treatment prolongs life span and attenuates motor neuron loss in SOD1 G93A mouse model of amyotrophic lateral sclerosis	2017	20	150	20	124	1	Y	6	AA; AI; MD	Apoptotic inhibitor; anti-inflammatory; reduced oxidative stress	PO	CWD	n-butylidenephthalide	Not stated
J. Riancho	Neuroprotective effect of bexarotene in the SOD1G93A mouse model of amyotrophic lateral sclerosis	2015	15	138	12	131	1	Y	4	AO; AI; MD	Increased autophagy; reduced ROS; reduced microgliosis	PO	CWD	bexarotene	Not stated
A. Neymotin	Neuroprotective effect of Nrf2/ARE activators, CDDO ethylamide and CDDO trifluoroethylamide, in a mouse model of amyotrophic lateral sclerosis	2011	18	144	18	124	1	Y	5	AO	NRF2	PO	CWD	CDDO ethylamide and CDDO trifluoroethylamide	Not stated
			18	140	18	125	2	Y	5
			18	144	18	127	1	Y	5
			18	142	18	125	2	Y	5
P. Klivenyi	Neuroprotective effects of creatine in a transgenic animal model of amyotrophic lateral sclerosis	1999	7	168	6	140	1	Y	2	MT	Mitochondrial creatine kinase increased; open mitochondrial transition pore	PO	CWD	Creatine	Not stated
E. Miquel	Neuroprotective effects of the mitochondria-targeted antioxidant MitoQ in a model of inherited amyotrophic lateral sclerosis	2014	15	132	15	125	3	Y	5	AO; MT	Slowed decline of mito function; reduced nitro oxidative markers	PO	MT	MitoQ	Not stated
H. Wang	Nortriptyline delays disease onset in models of chronic neurodegeneration	2007	12	138	29	123	1	Y	3	AA	Cytochrome c; caspase 3; reduced aberrant mitochondrial permeability	PO	CWD	Nortriptyline	Not stated
B. J. Turner	Opposing effects of low and high-dose clozapine on survival of transgenic amyotrophic lateral sclerosis mice	2003	8	139	8	132	1	Y	5	AA; AO; EX	Apoptosis; p75; reduced ROS	PO	CWD	Clozapine	Not stated
R. Bartlett	P2X7 antagonism using brilliant blue G reduces body weight loss and prolongs survival in female SOD1<sup>G93A</sup> amyotrophic lateral sclerosis mice	2017	21	143	21	141	1	N	5	MT; MD	Extracellular ATP receptor; mitophagy; global weight loss	PO	CWD	P2X7 antagonist (brilliant blue G)	High copy number
S. Apolloni	P2X7 receptor activation modulates inflammation and autophagy in amyotrophic lateral sclerosis mouse microglia	2017	12	163.5	12	163	1	N	5	MD; AO; AI	Extracellular ATP receptor; mitophagy	PO	CWD	P2X7 antagonist (brilliant blue G)	High copy number
M. Kiaei	Peroxisome proliferator-activated receptor-gamma agonist extends survival in transgenic mouse model of amyotrophic lateral sclerosis	2005	18	135	15	120	1	Y	5	AI; MT;	proliferator-activated receptor-gamma agonist	PO	CWD	Pioglitazone	Not stated
J. D. Lee	Pharmacological inhibition of complement C5a-C5a1 receptor signalling ameliorates disease pathology in the hSOD1 G93A mouse model of amyotrophic lateral sclerosis	2017	11	180	11	169	3	Y	8	AI; MT	Complement	PO	CWD	PMX205	Not stated
			13	173	13	162	1	Y	8
Q. Wang	Prevention of motor neuron degeneration by novel iron chelators in SOD1 G93A transgenic mice of amyotrophic lateral sclerosis	2011	8	136	8	126	1	Y	4	AO; AA	Reduced free radicals; decreased Bax, increased BCL-2	PO	CWD	VK-28 and M30	High copy number
			8	139	8	126	1	Y	4
L. Li	Rapamycin treatment augments motor neuron degeneration in SOD1 G93A mouse model of amyotrophic lateral sclerosis	2011	10	107	10	126	1	N	2	MD; AA	Increased mitophagy; decreased Bax and Caspase 3	PO	CWD	Rapamycin	Not stated
L. Song	Resveratrol ameliorates motor neuron degeneration and improves survival in SOD1 G93A mouse model of amyotrophic lateral sclerosis	2014	10	138	10	118	1	Y	5	AO; MD; AA	Free radical scavenger; mitochondrial biogenesis/mitophagy; p53 (apoptosis) and sirt1 downregulation (anti-oxidant effect)	PO	CWD	Resveratrol	Not stated
R. Mancuso	Resveratrol improves motoneuron function and extends survival in SOD1(G93A) ALS mice	2014	13	148	10	134	1	Y	7	AO; MD	Free radical scavenger; mitochondrial biogenesis/mitophagy	PO	CWD	Resveratrol	Not stated
N. D. Perera	Rilmenidine promotes MTOR-independent autophagy in the mutant SOD1 mouse model of amyotrophic lateral sclerosis without slowing disease progression	2017	10	155	10	157	1	N	5	MD	Upregulates mitophagy	PO	CWD	Rilmenidine	Not stated
H. Ryu	Sodium phenylbutyrate prolongs survival and regulates expression of anti-apoptotic genes in transgenic amyotrophic lateral sclerosis mice	2005	20	144	20	126	1	Y	5	AA; AI	BCL-2, NFkappaB, cytochrome c and caspase reduction	PO	CWD	Sodium phenylbutyrate	High copy number
S. Apolloni	Spinal cord pathology is ameliorated by P2X7 antagonism in a SOD1-mutant mouse model of amyotrophic lateral sclerosis	2014	10	169	10	163	1	N	6	AI; MT	Extracellular ATP receptor; inflammatory cytokine reduction including NFkappaB	PO	CWD	P2X7 antagonist (brilliant blue G)	High copy number
X. W. Su	Statins accelerate disease progression and shorten survival in SOD1(G93A) mice	2016	10	132	10	143	2	N	3	ETC; MT	coenzyme Q10; heme A	PO	CWD	Simvastatin	Not stated
R. Danzeisen	Targeted antioxidative and neuroprotective properties of the dopamine agonist pramipexole and its nondopaminergic enantiomer SND919CL2x [(+)2-amino-4,5,6,7-tetrahydro-6-Lpropylamino-benzathiazole dihydrochloride]	2006	15	133	11	126	1	Y	4	AO	ROS reduction	PO	MT	pramipexole derivative	High copy number
S. Goursaud	The anti-inflammatory peptide stearyl-norleucine-VIP delays disease onset and extends survival in a rat model of inherited amyotrophic lateral sclerosis	2015	10	218	10	170	1	Y	3	AI; AA; EX	TNF-alpha; NFkappaB; increased glutamate transporter	PIP	CWD	peptide stearyl-norleucine-VIP	Not applicable - Rat model
T. Fujisawa	The ASK1-specific inhibitors K811 and K812 prolong survival in a mouse model of amyotrophic lateral sclerosis	2016	15	274	21	254	2	Y	4
			19	271	21	254	2	Y	4	MT; AO; AI	MAP-Kinase regulating mitochondrial metabolism (JNK signalling); ROS reduction and; reduction in inflammatory cytokines	PO	MT	ASK-1 inhibitor	Low copy number
G. J. Groeneveld	Zinc amplifies mSOD1-mediated toxicity in a transgenic mouse model of amyotrophic lateral sclerosis	2003	11	128	11	137	1	N	5	AO	reduction in oxidative stress	PO	CWD	Zinc	High copy number
Y. Ohta	Therapeutic benefits of intrathecal protein therapy in a mouse model of amyotrophic lateral sclerosis	2009	15	143	13	132	1	Y	6	AA	Anti-apoptotic molecule (modified BCL-XL)	CCNS	CWD	Protein therapy	Not stated
M. M. Reinholz	Therapeutic benefits of putrescine-modified catalase in a transgenic mouse model of familial amyotrophic lateral sclerosis	1999	18	264	13	253	1	Y	4	AO	Free radical scavenger	PSC	CWD	putrescine-modified catalase	Low copy number
J. A. Solomon	Vitamin D3 deficiency differentially affects functional and disease outcomes in the G93A mouse model of amyotrophic lateral sclerosis	2011	15	128	19	125	1	N	6	AO AI	Antioxidant; anti-inflammation	PO	CWD	VitD3	Not stated
L. A. Becker	Therapeutic reduction of ataxin-2 extends lifespan and reduces pathology in TDP-43 mice	2017	16	32	17	23	1	Y	5	AA; AO	Apoptosis; oxidative stress reduction	GA	CWD	ASOs targeting ataxin2	Not applicable - TDP-43 mouse model
K. S. Kim	Transplantation of human adipose tissue-derived stem cells delays clinical onset and prolongs life span in ALS mouse model	2014	9	148	9	124	1	Y	4	AA; AI	Apoptosis; cytokines; VEGF; growth factors	CTU	CWD	Adipose tissue derived stem cells	Not stated
Summary stats		Range = 1999 - 2017	Total = 1355	Median = 142	Total = 1344	Median = 129	Mode = 1	Y=68; N=21	Mode = 4	Mode = AO		Mode = PO	Mode = CWD		Mode = Not stated
